# Supplementary material for: Epidemiology and pathogenicity of Haemophilus parasuis in eastern China
Source: Front Microbiol. 2025 May 15;16:1589975. doi: 10.3389/fmicb.2025.1589975 (PMC12120839; doi:10.3389/fmicb.2025.1589975)
Supplement: Supplementary file 1 [file Table_1.XLSX]

## Sheet: Sheet1
Supplementary Table 1. The detailed information of 56 H. parasuis isolates
Serotype	Name	region	Separation time	Collection site
Serotype 1	H1-1	Anhui	2024-04-15	Lung
Serotype 1	H1-2	Anhui	2024-04-16	Lung
Serotype 2	H2-1	Shandong	2024-04-01	Lung
Serotype 4	H4-1	Shandong	2024-04-01	Lung
Serotype 5	H5-1	Jiangxi	2023-07-11	Pleural effusion
Serotype 5	H5-2	Jiangxi	2023-07-11	Lung
Serotype 5	H5-3	Guangdong	2023-02-07	Lung
Serotype 5	H5-4	Shaanxi	2024-03-28	Pleural effusion
Serotype 5	H5-5	Shaanxi	2024-03-28	Lung
Serotype 5	H5-6	Shaanxi	2024-03-20	Lung
Serotype 5	H5-7	Anhui	2023-03-15	Lung
Serotype 5	H5-8	Anhui	2023-12-15	Lung
Serotype 5	H5-9	Anhui	2024-04-15	Lung
Serotype 5	H5-10	Anhui	2023-11-15	Lung
Serotype 5	H5-11	Anhui	2023-02-10	Lung
Serotype 5	H5-12	Anhui	2023-04-20	Lung
Serotype 5	H5-13	Anhui	2023-11-02	Lung
Serotype 5	H5-14	Anhui	2024-01-03	Lung
Serotype 5	H5-15	Anhui	2023-02-06	Lung
Serotype 5	H5-16	Shaanxi	2024-05-09	Lung
Serotype 5	H5-17	Guangdong	2023-12-28	Pleural effusion
Serotype 5	H5-18	Guangdong	2023-12-28	Pleural effusion
Serotype 5	H5-19	Guangdong	2023-12-28	Pleural effusion
Serotype 5	H5-20	Guangdong	2023-12-28	Lung
Serotype 5	H5-21	Jiangsu	2023-12-20	Pleural effusion
Serotype 5	H5-22	Jiangsu	2023-12-20	Pleural effusion
Serotype 5	H5-23	Jiangsu	2023-12-17	Lung
Serotype 5	H5-24	Jiangsu	2023-12-17	Lung
Serotype 7	H7-1	Anhui	2024-04-15	Lung
Serotype 7	H7-2	Shandong	2023-11-05	Lung
Serotype 7	H7-3	Shandong	2023-11-05	Lung
Serotype 7	H7-4	Jiangsu	2023-11-05	Lung
Serotype 7	H7-5	Jiangsu	2023-11-05	Lung
Serotype 11	H11-1	Shandong	2024-04-01	Lung
Serotype 12	H12-1	Jiangsu	2024-11-20	Lung
Serotype 12	H12-2	Shandong	2024-04-15	Lung
Serotype 12	H12-3	Anhui	2024-04-15	Lung
Serotype 12	H12-4	Anhui	2023-11-15	Lung
Serotype 12	H12-5	Anhui	2024-04-01	Lung
Serotype 12	H12-6	Anhui	2024-04-16	Lung
Serotype 12	H12-7	Guangdong	2023-06-20	Pleural effusion
Serotype 12	H12-8	Guangdong	2023-03-15	Pleural effusion
Serotype 12	H12-9	Guangdong	2023-03-01	Lung
Serotype 12	H12-10	Guangdong	2023-03-01	Lung
Serotype 12	H12-11	Jiangsu	2023-04-09	Lung
Serotype 13	H13-1	Guangdong	2023-06-20	Pleural effusion
Serotype 13	H13-2	Guangdong	2023-06-20	Lung
Serotype 13	H13-3	Shaanxi	2024-03-28	Lung
Serotype 14	H14-1	Anhui	2024-04-16	Lung
Serotype 14	H14-2	Anhui	2024-04-17	Lung
NT	HNT-1	Shandong	2024-04-15	Lung
NT	HNT-2	Guangdong	2024-03-01	Lung
NT	HNT-3	Guangdong	2024-03-01	Lung
NT	HNT-4	Shaanxi	2023-03-20	Lung
NT	HNT-5	Anhui	2024-12-13	Lung
NT	HNT-6	Jiangsu	2024-12-20	Pleural effusion
